# Supplementary material for: Deletion of Mgat2 in spermatogonia blocks spermatogenesis
Source: Front Cell Dev Biol. 2024 Sep 19;12:1428715. doi: 10.3389/fcell.2024.1428715 (PMC11447316; doi:10.3389/fcell.2024.1428715)
Supplement: Supplementary file 2 [file Table1.xlsx]

## Sheet: Mgat2 Supp Info Table S8 PC_DEG
ensembl_id	gene_name	gene_source	gene_biotype	baseMean	log2foldChange	lfcSE	stat	Pval	Padj	up_down_reg	Sample_A	Sample_C	Sample_B	Sample_D	Sample_E	Sample_G	Sample_H	Sample_F
ENSMUSG00000027195	Hsd17b12	ensembl_havana	protein_coding	1049.09	0.268292	0.0805521	3.33067	0.000866382	0.0475135	Up	936.781	921.152	976.342	973.606	1252.52	1097.21	1111.66	1123.47
ENSMUSG00000008475	Arpc5	ensembl_havana	protein_coding	2126.58	0.244615	0.0728192	3.35921	0.000781657	0.0451553	Up	1810.31	1946.5	1971.64	2059.33	2445.64	2304.64	2229.54	2245.05
ENSMUSG00000035473	Galm	ensembl_havana	protein_coding	60.8034	0.892357	0.267629	3.33431	0.000855109	0.0475135	Up	28.1135	50.7141	44.5515	46.907	94.475	80.9002	68.3146	72.4513
ENSMUSG00000032376	Usp3	ensembl_havana	protein_coding	1443.44	0.311204	0.0781153	3.9839	6.77939879643316e-05	0.00955869	Up	1271.13	1358.21	1237.96	1285.94	1737.56	1588.68	1548.46	1519.59
ENSMUSG00000042105	Inpp5f	ensembl_havana	protein_coding	795.413	0.292589	0.07755	3.7729	0.000161358	0.0160695	Up	710.869	724.75	694.815	729.919	877.546	921.251	849.792	854.36
ENSMUSG00000007891	Ctsd	ensembl_havana	protein_coding	3935.5	0.218961	0.0633355	3.45715	0.000545913	0.0373916	Up	3611.58	3584.1	3669.34	3685.06	4425.71	4424.23	4008.82	4075.15
ENSMUSG00000035202	Lars2	ensembl_havana	protein_coding	19381.7	0.65574	0.11141	5.8858	3.96124732275032e-09	3.38436462053716e-06	Up	15884.1	13847.7	14672.6	15800.8	23252.5	25700	26692.4	19203.3
ENSMUSG00000021180	Rps6ka5	ensembl_havana	protein_coding	578.665	0.381087	0.106567	3.57602	0.000348859	0.0291909	Up	466.884	499.764	510.921	533.138	671.065	649.224	722.478	575.846
ENSMUSG00000037664	Cdkn1c	ensembl_havana	protein_coding	123.345	0.571591	0.17096	3.34342	0.00082754	0.0469701	Up	90.3647	98.6619	93.8426	114.407	146.095	139.553	164.576	139.257
ENSMUSG00000041143	Tmco4	ensembl_havana	protein_coding	332.022	0.442827	0.120497	3.675	0.000237847	0.0219188	Up	253.021	296.908	267.309	308.9	351.603	388.321	410.922	379.193
ENSMUSG00000079108	Srp54c	ensembl_havana	protein_coding	1158.93	0.290987	0.0743896	3.91167	9.16606979730143e-05	0.0109406	Up	1024.13	1055.77	1065.45	1023.95	1254.47	1195.3	1343.52	1308.83
ENSMUSG00000025809	Itgb1	ensembl_havana	protein_coding	4585.59	0.20393	0.0600672	3.39503	0.000686215	0.0419077	Up	4299.35	4389.99	4138.55	4220.48	4960.42	4980.42	4616.41	5079.12
ENSMUSG00000026393	Nek7	ensembl_havana	protein_coding	571.539	0.311998	0.0931856	3.34814	0.000813571	0.0466668	Up	557.249	509.907	478.692	494.239	640.872	625.965	608.621	656.766
ENSMUSG00000050912	Tmem123	ensembl_havana	protein_coding	1880.16	0.230767	0.0675742	3.41502	0.000637773	0.0404413	Up	1803.28	1689.24	1645.56	1783.61	1964.5	2007.34	2040.12	2107.67
ENSMUSG00000053706	B430305J03Rik	ensembl	protein_coding	160.113	0.895068	0.261383	3.42436	0.000616249	0.0394625	Up	128.519	138.311	88.1552	92.6699	272.711	127.418	230.82	202.299
ENSMUSG00000022358	Fbxo32	ensembl_havana	protein_coding	465.003	0.472176	0.139328	3.38896	0.00070158	0.0420249	Up	421.702	324.57	426.557	385.553	465.557	631.021	537.201	527.859
ENSMUSG00000020598	Nrcam	ensembl_havana	protein_coding	477.541	0.485391	0.1203	4.03483	5.46419221673481e-05	0.00860415	Up	406.641	388.193	382.006	415.298	483.089	651.246	533.061	560.792
ENSMUSG00000035539	Ccdc180	ensembl_havana	protein_coding	118.59	-1.5603	0.450801	-3.46118	0.000537817	0.0371506	Down	361.459	123.558	125.123	98.3903	106.163	54.6076	35.1924	44.2235
ENSMUSG00000035984	Nme5	ensembl_havana	protein_coding	81.2525	-1.44389	0.380542	-3.79429	0.000148069	0.0152918	Down	193.782	100.506	97.6342	83.5173	72.0737	34.3826	24.8417	43.2826
ENSMUSG00000046717	Igbp1b	ensembl_havana	protein_coding	43.3182	-1.47943	0.443397	-3.33659	0.000848138	0.0475135	Down	110.446	47.9478	52.1348	44.6188	39.9327	16.18	15.526	19.7594
ENSMUSG00000030069	Prok2	ensembl_havana	protein_coding	151.112	-2.98041	0.756889	-3.93771	8.22617599993509e-05	0.0104794	Down	552.229	257.259	130.811	132.712	78.8915	21.2363	10.3507	25.405
ENSMUSG00000059854	Hydin	ensembl_havana	protein_coding	413.318	-1.95746	0.56242	-3.48043	0.000500619	0.0356427	Down	1268.12	575.374	414.235	371.824	320.436	134.497	93.1562	128.907
ENSMUSG00000029423	Piwil1	ensembl_havana	protein_coding	3029.17	-2.05819	0.589933	-3.48886	0.000485091	0.0351539	Down	9546.53	4513.55	3013.39	2467.77	2270.32	940.465	634.497	846.833
ENSMUSG00000071724	Smpd5	ensembl_havana	protein_coding	466.632	-1.6292	0.319524	-5.09882	3.41781821372067e-07	0.000184938	Down	1171.73	690.633	513.765	445.044	366.212	191.127	153.19	201.358
ENSMUSG00000110333	Gm45861	havana	protein_coding	353.308	-2.39807	0.602081	-3.98297	6.80598712863378e-05	0.00955869	Down	1127.55	611.335	322.288	314.62	222.065	85.9564	57.9639	84.6833
ENSMUSG00000022542	Septin12	ensembl_havana	protein_coding	183.029	-1.94588	0.364375	-5.34033	9.27752003788012e-08	6.02407931099632e-05	Down	529.135	244.35	220.862	168.179	114.928	75.8439	50.7184	60.2192
ENSMUSG00000029601	Iqcd	ensembl_havana	protein_coding	97.5779	-2.05023	0.473642	-4.32864	1.50034620660206e-05	0.00352973	Down	271.094	155.83	124.176	77.797	73.0477	31.3488	13.4559	33.8733
ENSMUSG00000078937	Cpt1b	ensembl_havana	protein_coding	242.302	-1.97347	0.580436	-3.39997	0.000673924	0.0415962	Down	748.019	372.518	254.039	170.467	167.523	91.0127	44.508	90.3289
ENSMUSG00000022332	Khdrbs3	ensembl_havana	protein_coding	544.336	-0.998171	0.280549	-3.55792	0.000373807	0.0301891	Down	1097.43	662.049	676.804	465.638	541.527	342.814	228.75	339.674
ENSMUSG00000097271	Gm9903	havana	protein_coding	41.1652	-1.97274	0.563181	-3.50285	0.000460302	0.033964	Down	110.446	57.1686	38.8641	56.0596	38.9588	13.1463	6.21042	8.46833
ENSMUSG00000046585	Cfap58	ensembl_havana	protein_coding	19.8227	-3.7725	1.03702	-3.63781	0.000274968	0.0242688	Down	98.3971	18.4415	21.8018	9.15258	8.76572	2.0225	0	0
ENSMUSG00000047696	Ccdc144b	ensembl_havana	protein_coding	71.7391	-2.38261	0.611625	-3.89555	9.79779211630874e-05	0.0116093	Down	230.932	109.727	92.8947	48.0511	58.4381	16.18	8.28055	9.40926
ENSMUSG00000079177	Fam228a	ensembl_havana	protein_coding	100.951	-1.03947	0.292765	-3.55052	0.000384475	0.0304448	Down	181.733	136.467	128.915	96.1021	101.293	58.6526	51.7535	52.6918
ENSMUSG00000022622	Acr	ensembl_havana	protein_coding	101.62	-1.91101	0.543817	-3.51407	0.000441302	0.0330122	Down	299.208	161.363	106.165	75.5088	95.449	36.4051	13.4559	25.405
ENSMUSG00000071550	Cfap44	ensembl_havana	protein_coding	107.554	-2.62825	0.790297	-3.32565	0.000882122	0.0479464	Down	399.613	164.129	101.426	75.5088	68.1778	27.3038	8.28055	15.9957
ENSMUSG00000020037	Rfx4	ensembl_havana	protein_coding	142.86	-2.03331	0.443042	-4.58942	4.44479065532644e-06	0.00144305	Down	396.601	249.882	139.342	132.712	107.137	53.5964	26.9118	36.6961
ENSMUSG00000026679	Enkur	ensembl_havana	protein_coding	124.425	-0.966463	0.281781	-3.42984	0.000603932	0.0392118	Down	238.964	176.116	100.478	143.009	105.189	72.8102	70.3847	88.447
ENSMUSG00000028876	Epha10	ensembl_havana	protein_coding	43.0786	-1.9025	0.561113	-3.39058	0.000697439	0.0420249	Down	148.6	57.1686	28.4372	37.7544	32.141	13.1463	11.3858	15.9957
ENSMUSG00000023935	Spats1	ensembl_havana	protein_coding	92.1265	-1.3353	0.362368	-3.68493	0.000228766	0.0214656	Down	229.928	118.025	75.8324	104.111	74.9956	46.5176	42.4378	45.1644
ENSMUSG00000042078	Svop	ensembl_havana	protein_coding	24.4179	-1.99221	0.535854	-3.71781	0.000200956	0.0191889	Down	62.2512	35.9609	23.6976	34.3222	18.5054	4.04501	6.21042	10.3502
ENSMUSG00000079324	4932414N04Rik	ensembl_havana	protein_coding	90.1769	-2.19805	0.514078	-4.27571	1.90527928357908e-05	0.00422918	Down	270.09	152.142	72.9887	97.2462	67.2039	19.2138	12.4208	30.1096
ENSMUSG00000054320	Lrrc36	ensembl_havana	protein_coding	61.0903	-1.54649	0.454833	-3.40014	0.000673515	0.0415962	Down	152.616	88.5191	52.1348	70.9325	59.4121	20.225	17.5962	27.2868
ENSMUSG00000035420	Fam170a	ensembl_havana	protein_coding	57.8169	-1.88334	0.548851	-3.43142	0.000600435	0.0392118	Down	160.648	88.5191	53.0827	61.7799	54.5423	11.1238	9.31562	23.5231
ENSMUSG00000046312	Myorg	ensembl_havana	protein_coding	47.5436	-2.19399	0.538743	-4.07243	4.65260060900335e-05	0.00762886	Down	145.588	53.4803	72.0408	41.1866	29.2191	9.10127	6.21042	23.5231
ENSMUSG00000036962	Cfap221	ensembl_havana	protein_coding	28.1409	-3.49309	0.88775	-3.93477	8.32773632053797e-05	0.0104794	Down	115.466	43.3375	27.4893	20.5933	10.7137	0	0	7.5274
ENSMUSG00000026173	Plcd4	ensembl_havana	protein_coding	57.3637	-2.12932	0.472215	-4.50921	6.50699523164884e-06	0.00185312	Down	163.661	88.5191	71.0929	50.3392	38.9588	10.1125	15.526	20.7004
ENSMUSG00000019856	Fam184a	ensembl_havana	protein_coding	144.454	-1.38896	0.334035	-4.15812	3.20873085024568e-05	0.00619132	Down	328.325	221.298	151.665	135.001	120.772	50.5626	75.56	72.4513
ENSMUSG00000060715	1700019A02Rik	ensembl_havana	protein_coding	79.2022	-1.37717	0.342737	-4.01815	5.86574161221448e-05	0.00888795	Down	184.746	116.181	84.3636	72.0766	52.5943	31.3488	52.7885	39.5189
ENSMUSG00000040473	Cfap69	ensembl_havana	protein_coding	452.979	-1.2162	0.281899	-4.31432	1.60091864551005e-05	0.00371253	Down	1029.15	659.283	478.692	366.103	337.967	209.329	293.96	249.345
ENSMUSG00000026063	Dnaaf6	ensembl_havana	protein_coding	27.6052	-2.1205	0.611637	-3.46692	0.000526461	0.0366783	Down	98.3971	36.883	18.0102	26.3137	14.6095	4.04501	10.3507	12.232
ENSMUSG00000032908	Sgpp2	ensembl_havana	protein_coding	110.478	-1.15579	0.334473	-3.45556	0.000549141	0.0374547	Down	252.017	139.233	109.009	109.831	86.6832	40.4501	70.3847	76.215
ENSMUSG00000038515	Grtp1	ensembl_havana	protein_coding	151.582	-1.21235	0.340884	-3.55648	0.000375856	0.0302043	Down	378.528	185.337	128.915	154.45	111.032	65.7314	77.6302	111.029
ENSMUSG00000061411	Nol4l	ensembl_havana	protein_coding	1601.45	-0.729003	0.21207	-3.43756	0.000586988	0.038734	Down	3055.33	1876.42	1616.18	1442.68	1445.37	1063.84	1116.84	1194.98
ENSMUSG00000038564	Ift172	ensembl_havana	protein_coding	1442.45	-0.905246	0.246932	-3.66598	0.000246395	0.0222207	Down	3103.53	1715.98	1449.35	1253.9	1272	927.318	906.721	910.816
ENSMUSG00000051435	Fhad1	ensembl_havana	protein_coding	182.101	-1.44507	0.392709	-3.67975	0.00023346	0.0216557	Down	513.071	244.35	181.05	126.992	149.991	71.7989	84.8757	84.6833
ENSMUSG00000073096	Lrrc61	ensembl_havana	protein_coding	289.902	-1.05417	0.303603	-3.47221	0.000516187	0.0364038	Down	657.654	368.83	292.903	245.976	270.763	151.688	157.331	174.071
ENSMUSG00000047674	Pdha2	ensembl_havana	protein_coding	689.849	-1.02957	0.287848	-3.57677	0.000347864	0.0291909	Down	1570.34	854.762	718.512	560.596	643.793	397.422	361.239	412.125
ENSMUSG00000034848	Ttc21b	ensembl_havana	protein_coding	1725.81	-0.717751	0.213302	-3.36495	0.000765563	0.0447028	Down	3196.9	2145.67	1620.92	1622.3	1659.64	1170.02	1212.07	1178.98
ENSMUSG00000034371	Tkfc	ensembl_havana	protein_coding	1073.66	-1.02776	0.267789	-3.83795	0.000124065	0.0135802	Down	2425.79	1342.54	999.092	995.343	954.49	659.336	608.621	604.074
ENSMUSG00000021067	Sav1	ensembl_havana	protein_coding	1288.63	-0.62775	0.188255	-3.33458	0.00085429	0.0475135	Down	2183.81	1646.82	1199.1	1228.73	1195.06	965.746	915.001	974.799
ENSMUSG00000068740	Celsr2	ensembl_havana	protein_coding	339.234	-0.747449	0.217436	-3.43757	0.000586965	0.038734	Down	633.557	387.271	329.871	350.086	301.93	236.633	241.171	233.35
ENSMUSG00000042156	Dzip1	ensembl_havana	protein_coding	289.357	-1.13252	0.326257	-3.47125	0.000518036	0.0364038	Down	715.889	317.193	267.309	289.45	267.841	133.485	155.26	168.426
ENSMUSG00000019892	Lrriq1	ensembl_havana	protein_coding	97.0365	-1.47964	0.402757	-3.67377	0.000238997	0.0219188	Down	236.956	165.973	81.5199	86.9495	85.7093	41.4613	37.2625	40.4598
ENSMUSG00000026601	Axdnd1	ensembl_havana	protein_coding	182.055	-1.74636	0.44272	-3.94462	7.99270328781005e-05	0.0102973	Down	509.054	297.83	168.727	146.441	165.575	59.6639	51.7535	57.3965
ENSMUSG00000046337	Fam178b	ensembl_havana	protein_coding	710.633	-0.841636	0.236267	-3.56223	0.000367719	0.0301474	Down	1347.44	902.71	709.981	688.732	714.893	438.883	453.36	429.062
ENSMUSG00000032493	Prss44	ensembl_havana	protein_coding	83.7841	-1.72471	0.45711	-3.77309	0.000161241	0.0160695	Down	249.005	116.181	79.624	69.7884	70.1258	27.3038	30.017	28.2278
ENSMUSG00000041617	Ccdc74a	ensembl_havana	protein_coding	73.5548	-1.47325	0.395468	-3.72535	0.000195048	0.018735	Down	184.746	98.6619	80.5719	68.6444	65.2559	30.3376	31.0521	29.1687
ENSMUSG00000030882	Dnhd1	ensembl_havana	protein_coding	835.747	-1.50193	0.433099	-3.46786	0.000524618	0.0366783	Down	2203.89	1158.12	843.636	735.639	679.83	352.927	358.134	353.788
ENSMUSG00000038347	Tcte2	ensembl_havana	protein_coding	122.432	-1.76124	0.516635	-3.40906	0.000651867	0.0408562	Down	419.694	140.155	106.165	90.3818	112.98	36.4051	34.1573	39.5189
ENSMUSG00000019945	Cabcoco1	ensembl_havana	protein_coding	324.794	-1.14758	0.325279	-3.528	0.000418718	0.0321063	Down	724.926	448.128	334.611	282.586	330.175	183.037	138.699	156.194
ENSMUSG00000024815	Trpd52l3	ensembl_havana	protein_coding	151.356	-1.33	0.401667	-3.3112	0.000928983	0.0499344	Down	399.613	202.856	145.977	117.84	148.043	69.7764	58.9989	67.7466
ENSMUSG00000029206	Nsun7	ensembl_havana	protein_coding	189.981	-1.13685	0.309691	-3.6709	0.000241701	0.0219192	Down	395.597	270.168	208.539	170.467	185.054	91.0127	87.9809	111.029
ENSMUSG00000033255	Gm5134	ensembl_havana	protein_coding	82.9983	-1.59351	0.41904	-3.80276	0.000143091	0.0150831	Down	222.9	116.181	79.624	80.0851	72.0737	29.3263	28.9819	34.8142
ENSMUSG00000056215	Lrguk	ensembl_havana	protein_coding	212.575	-1.25188	0.33005	-3.793	0.000148839	0.0152918	Down	502.026	293.219	200.008	202.501	193.82	103.148	91.0861	114.793
ENSMUSG00000020014	Cfap54	ensembl_havana	protein_coding	308.551	-1.17316	0.330617	-3.5484	0.000387585	0.0305421	Down	728.942	451.816	278.684	250.552	285.373	158.767	165.611	148.666
ENSMUSG00000046782	Ttc6	ensembl_havana	protein_coding	179.461	-1.68141	0.432537	-3.88731	0.000101362	0.0118375	Down	539.176	273.856	144.082	137.289	142.199	64.7201	80.7354	53.6328
ENSMUSG00000039099	Wdr93	ensembl_havana	protein_coding	206.37	-1.16077	0.29364	-3.95303	7.71675471387637e-05	0.0101307	Down	432.746	283.999	235.081	188.772	189.924	106.181	121.103	93.1516
ENSMUSG00000057246	BC051142	ensembl_havana	protein_coding	471.397	-0.871328	0.226166	-3.8526	0.000116868	0.01336	Down	876.538	618.712	496.702	446.188	436.338	273.038	329.152	294.51
ENSMUSG00000031860	Pbx4	ensembl_havana	protein_coding	332.913	-1.11365	0.28177	-3.95235	7.73860280905507e-05	0.0101307	Down	714.885	473.946	360.204	272.289	284.399	176.969	212.189	168.426
ENSMUSG00000036602	Alx1	ensembl_havana	protein_coding	81.5385	-1.60741	0.414193	-3.88082	0.000104104	0.0119853	Down	240.973	90.3632	78.6761	81.2292	56.4902	34.3826	26.9118	43.2826
ENSMUSG00000032921	Odf4	ensembl_havana	protein_coding	119.026	-1.95957	0.379901	-5.15811	2.49450521536334e-07	0.000139632	Down	356.439	155.83	113.749	131.568	67.2039	43.4838	33.1222	50.81
ENSMUSG00000030376	Slc8a2	ensembl_havana	protein_coding	355.305	-0.710656	0.201591	-3.52524	0.000423102	0.0321063	Down	626.529	418.622	355.464	363.815	314.592	258.881	229.785	274.75
ENSMUSG00000050122	Vwa3b	ensembl_havana	protein_coding	83.0881	-1.04631	0.295113	-3.54545	0.000391943	0.0307363	Down	172.697	107.883	81.5199	85.8055	62.334	53.5964	43.4729	57.3965
ENSMUSG00000028457	Atp8b5	ensembl_havana	protein_coding	194.956	-1.19476	0.285194	-4.18929	2.79825007113992e-05	0.00574987	Down	435.759	271.09	204.748	173.899	136.356	104.159	96.2614	137.375
ENSMUSG00000040729	Cep126	ensembl_havana	protein_coding	845.927	-0.709751	0.208036	-3.41167	0.000645657	0.0406239	Down	1554.27	1030.88	817.094	797.419	747.034	580.459	559.972	680.289
ENSMUSG00000049670	Morn4	ensembl_havana	protein_coding	382.215	-0.857746	0.250523	-3.42382	0.000617475	0.0394625	Down	781.153	482.245	370.631	336.357	318.488	259.892	226.68	282.278
ENSMUSG00000075271	Ttc30a1	ensembl_havana	protein_coding	423.996	-1.03281	0.294458	-3.50751	0.000452322	0.0335276	Down	966.902	536.647	401.912	372.968	375.952	268.993	196.663	271.927
ENSMUSG00000027939	Nup210l	ensembl_havana	protein_coding	337.913	-1.30497	0.296126	-4.40681	1.04904755233032e-05	0.00254167	Down	791.193	509.907	338.402	284.874	252.258	195.172	148.015	183.48
ENSMUSG00000031748	Gnao1	ensembl_havana	protein_coding	568.947	-1.09657	0.260496	-4.20952	2.55911770348182e-05	0.00532592	Down	1229.96	758.867	589.597	522.841	473.349	377.197	273.258	326.501
ENSMUSG00000070883	Ccdc173	ensembl_havana	protein_coding	163.179	-1.03198	0.252041	-4.09449	4.23105701493068e-05	0.00719298	Down	317.28	224.064	181.998	153.306	132.46	103.148	85.9107	107.266
ENSMUSG00000025081	Tdrd1	ensembl_havana	protein_coding	2793.42	-0.869426	0.219522	-3.96054	7.47791397198734e-05	0.0101307	Down	5305.41	3672.62	2857.93	2606.2	2641.4	1786.88	1605.39	1871.5
ENSMUSG00000061759	Armt1	ensembl_havana	protein_coding	1169.8	-0.818119	0.202928	-4.03158	5.54024132107956e-05	0.00860415	Down	2086.42	1569.37	1216.16	1099.45	1077.21	784.732	712.128	812.96
ENSMUSG00000037627	Rgs22	ensembl_havana	protein_coding	420.519	-0.816953	0.205236	-3.98056	6.87529440642261e-05	0.00955869	Down	757.055	545.868	426.557	416.443	368.16	291.241	268.083	290.746
ENSMUSG00000022223	Sdr39u1	ensembl_havana	protein_coding	322.398	-0.755328	0.199047	-3.79472	0.000147807	0.0152918	Down	550.221	420.466	319.444	329.493	289.269	225.509	214.259	230.527
ENSMUSG00000007987	Ift22	ensembl_havana	protein_coding	495.321	-0.611068	0.175552	-3.48083	0.000499856	0.0356427	Down	815.29	569.842	528.931	480.511	433.416	412.591	344.678	377.311
ENSMUSG00000000168	Dlat	ensembl_havana	protein_coding	1129.29	-0.652022	0.185722	-3.51073	0.000446876	0.0332759	Down	1957.9	1289.98	1184.88	1088.01	1029.49	915.183	748.355	820.487
ENSMUSG00000024193	Phf1	ensembl_havana	protein_coding	793.597	-0.749582	0.200744	-3.73403	0.00018844	0.0182399	Down	1476.96	905.477	878.708	719.622	667.169	596.639	553.762	550.441
ENSMUSG00000040312	Cchcr1	ensembl_havana	protein_coding	777.253	-1.07787	0.275165	-3.91719	8.95856944307684e-05	0.01091	Down	1847.46	888.879	834.157	648.689	615.548	503.604	423.343	456.349
ENSMUSG00000020743	Mif4gd	ensembl_havana	protein_coding	1452.79	-0.602519	0.173063	-3.4815	0.000498607	0.0356427	Down	2418.76	1731.65	1531.81	1324.84	1307.07	1142.71	1039.21	1126.29
ENSMUSG00000073888	Ccl27a	ensembl_havana	protein_coding	131.169	-0.912654	0.266843	-3.42019	0.000625779	0.0398363	Down	241.977	167.817	151.665	123.56	111.032	104.159	87.9809	61.1602
ENSMUSG00000059498	Fcgr3	ensembl_havana	protein_coding	67.1205	-1.86908	0.551443	-3.38944	0.000700347	0.0420249	Down	197.798	86.6749	84.3636	52.6274	53.5683	27.3038	28.9819	5.64555
ENSMUSG00000006906	Stambp	ensembl_havana	protein_coding	993.613	-0.90893	0.212711	-4.27308	1.92792241490098e-05	0.00422918	Down	1782.19	1424.6	993.405	986.191	912.609	627.988	658.304	563.614
ENSMUSG00000008496	Pou2f2	ensembl_havana	protein_coding	152.038	-1.32006	0.289841	-4.55443	5.25268908989354e-06	0.00157902	Down	316.276	233.285	167.779	151.018	125.642	69.7764	83.8406	68.6876
ENSMUSG00000047021	Cfap65	ensembl_havana	protein_coding	985.659	-1.80024	0.374095	-4.81226	1.49231673124521e-06	0.000637494	Down	2300.28	1720.59	1115.68	989.623	673.986	368.096	414.028	302.978
ENSMUSG00000040828	Catsperd	ensembl_havana	protein_coding	112.402	-1.9714	0.5038	-3.91306	9.11325610513332e-05	0.0109406	Down	327.321	185.337	98.5821	105.255	98.3709	26.2926	38.2976	19.7594
ENSMUSG00000023931	Efhb	ensembl_havana	protein_coding	73.9717	-1.35227	0.35275	-3.83352	0.000126323	0.0135802	Down	145.588	116.181	78.6761	84.6614	66.2299	34.3826	43.4729	22.5822
ENSMUSG00000047257	Prss45	ensembl_havana	protein_coding	72.9513	-1.48568	0.368608	-4.03052	5.565428625574e-05	0.00860415	Down	150.608	121.714	84.3636	73.2207	61.36	38.4276	34.1573	19.7594
ENSMUSG00000063704	Mapk15	ensembl_havana	protein_coding	155.622	-1.96438	0.31253	-6.2854	3.27018027422488e-10	4.42373636595771e-07	Down	338.366	286.765	212.331	153.306	91.5531	57.6414	68.3146	36.6961
ENSMUSG00000021749	Fam3d	ensembl_havana	protein_coding	25.1509	-2.5862	0.543427	-4.75905	1.94504453008302e-06	0.000809587	Down	74.2999	35.0388	32.2288	30.89	12.6616	8.09002	5.17535	2.82278
ENSMUSG00000102483	Catspere1	havana	protein_coding	111.607	-2.29023	0.458862	-4.9911	6.00369200855362e-07	0.000295327	Down	261.054	244.35	120.384	115.551	80.8394	31.3488	18.6312	20.7004
ENSMUSG00000039198	Ptchd3	ensembl_havana	protein_coding	638.897	-1.49506	0.253309	-5.90213	3.58840253161684e-09	3.23614101642979e-06	Down	1259.08	1121.24	751.689	640.681	500.62	286.184	261.873	289.805
ENSMUSG00000066196	Spag8	ensembl_havana	protein_coding	71.9578	-1.67293	0.438419	-3.81583	0.000135724	0.0144948	Down	205.831	103.272	67.3013	61.7799	54.5423	34.3826	26.9118	21.6413
ENSMUSG00000049571	Cfap46	ensembl_havana	protein_coding	437.136	-1.8305	0.509715	-3.59121	0.000329142	0.0278279	Down	1229.96	708.153	437.932	353.519	317.514	194.16	143.875	111.97
ENSMUSG00000032595	Cdhr4	ensembl_havana	protein_coding	38.5162	-2.28806	0.682754	-3.35122	0.000804572	0.0463143	Down	135.547	59.9348	29.3851	30.89	30.193	13.1463	6.21042	2.82278
ENSMUSG00000029586	Spdye4b	ensembl_havana	protein_coding	154.395	-1.73438	0.457158	-3.79383	0.000148343	0.0152918	Down	441.783	232.363	122.28	153.306	138.304	65.7314	46.5781	34.8142
ENSMUSG00000045631	Tmprss12	ensembl_havana	protein_coding	91.2756	-1.24668	0.349252	-3.56956	0.000357578	0.0296151	Down	220.891	110.649	81.5199	100.678	74.0216	56.6301	43.4729	42.3416
ENSMUSG00000014668	Chfr	ensembl_havana	protein_coding	956.969	-0.470724	0.141313	-3.33107	0.000865116	0.0475135	Down	1390.61	1121.24	922.312	1012.5	867.806	855.519	776.302	709.458
ENSMUSG00000032637	Atxn2l	ensembl_havana	protein_coding	5816.66	-0.451825	0.109609	-4.12217	3.75325636081111e-05	0.00662798	Down	8002.3	6612.19	6692.21	5572.78	4757.84	4869.18	5185.7	4841.06
ENSMUSG00000034175	Rhbdd3	ensembl_havana	protein_coding	552.168	-0.479037	0.141322	-3.38969	0.000699715	0.0420249	Down	799.226	644.53	615.191	512.545	441.208	464.165	460.606	479.872
ENSMUSG00000029098	Acox3	ensembl_havana	protein_coding	308.798	-0.596583	0.173173	-3.44502	0.000571024	0.0384624	Down	498.01	348.544	345.038	295.171	235.7	241.689	248.417	257.814
ENSMUSG00000042050	Dync2i1	ensembl_havana	protein_coding	579.873	-0.588089	0.157121	-3.7429	0.000181908	0.0177886	Down	917.704	664.815	638.888	564.028	438.286	508.66	450.255	456.349
ENSMUSG00000020156	Pwwp3a	ensembl_havana	protein_coding	2616.4	-0.555329	0.167587	-3.31368	0.000920761	0.0496569	Down	4366.62	2847.36	2853.19	2387.68	2213.83	2119.58	2234.71	1908.2
ENSMUSG00000051811	Cox6b2	ensembl_havana	protein_coding	573.731	-1.22629	0.273624	-4.48167	7.40598125010456e-06	0.00200369	Down	1358.48	773.62	615.191	467.926	377.9	328.657	382.976	285.1
ENSMUSG00000054383	Pnma1	ensembl_havana	protein_coding	130.661	-1.4212	0.353863	-4.01625	5.91325485964504e-05	0.00888795	Down	351.418	167.817	142.186	99.5343	83.7613	69.7764	72.4548	58.3374
ENSMUSG00000042726	Trafd1	ensembl_havana	protein_coding	1140.02	-0.77645	0.190876	-4.06782	4.74550187413598e-05	0.00770337	Down	2037.22	1498.37	1213.32	1009.07	933.062	819.114	828.055	781.909
ENSMUSG00000051648	Kctd19	ensembl_havana	protein_coding	1395.33	-0.927961	0.203483	-4.5604	5.10571720850687e-06	0.00156379	Down	2626.6	1914.23	1564.04	1211.57	1097.66	927.318	978.14	843.069
ENSMUSG00000036411	9530077C05Rik	ensembl_havana	protein_coding	388.445	-0.737197	0.18442	-3.99738	6.40471284262189e-05	0.00920068	Down	643.597	496.998	462.578	338.646	302.904	304.387	284.644	273.809
ENSMUSG00000048230	Fbxo43	ensembl_havana	protein_coding	142.682	-1.25165	0.299278	-4.18225	2.88643792101952e-05	0.00585694	Down	322.301	206.545	164.936	109.831	86.6832	82.9227	91.0861	77.1559
ENSMUSG00000020455	Trim11	ensembl_havana	protein_coding	855.777	-0.801257	0.179568	-4.46213	8.11489191538685e-06	0.00215949	Down	1511.1	1090.81	975.395	772.249	622.366	635.066	621.042	618.188
ENSMUSG00000040327	Cul9	ensembl_havana	protein_coding	1074.92	-0.439357	0.127025	-3.45882	0.00054255	0.0373187	Down	1482.99	1266.01	1146.97	1052.55	894.103	993.05	956.404	807.314
ENSMUSG00000026894	Morn5	ensembl_havana	protein_coding	176.956	-1.51544	0.414361	-3.6573	0.000254883	0.0227336	Down	525.119	184.415	196.216	143.009	152.913	67.7539	86.9458	59.2783
ENSMUSG00000061322	Dnai1	ensembl_havana	protein_coding	197.251	-1.25066	0.31938	-3.91592	9.00599946868205e-05	0.01091	Down	483.953	235.129	223.706	168.179	159.731	108.204	109.717	89.3879
ENSMUSG00000035910	Dcdc2a	ensembl_havana	protein_coding	85.7557	-1.56419	0.380335	-4.11266	3.91124310772774e-05	0.00682701	Down	237.96	99.584	99.5301	75.5088	56.4902	43.4838	42.4378	31.0505
ENSMUSG00000048478	Spata33	ensembl_havana	protein_coding	327.047	-1.0226	0.302854	-3.37656	0.000733996	0.0434426	Down	763.08	384.505	368.735	236.823	269.789	216.408	203.909	173.13
ENSMUSG00000056436	Cyct	ensembl_havana	protein_coding	250.465	-1.08119	0.311085	-3.47556	0.000509796	0.0361376	Down	553.233	336.557	302.382	168.179	204.533	164.834	157.331	116.675
ENSMUSG00000075502	Kbtbd6	ensembl_havana	protein_coding	502.366	-0.941776	0.282619	-3.33231	0.000861271	0.0475135	Down	1030.16	721.062	495.754	395.849	489.906	319.556	291.89	274.75
ENSMUSG00000026546	Cfap45	ensembl_havana	protein_coding	113.747	-1.98383	0.521424	-3.80463	0.000142014	0.0150674	Down	395.597	158.597	108.061	64.0681	83.7613	45.5063	28.9819	25.405
ENSMUSG00000047528	Flacc1	ensembl_havana	protein_coding	158.037	-1.59404	0.398032	-4.00479	6.20730859623887e-05	0.00907777	Down	411.661	246.194	187.685	104.111	131.486	69.7764	56.9288	56.4555
ENSMUSG00000024905	Tesmin	ensembl_havana	protein_coding	3632.25	-0.649139	0.190739	-3.40328	0.000665817	0.0415201	Down	5959.05	4688.75	4014.38	3080.99	3603.69	2664.65	2631.15	2415.36
ENSMUSG00000037020	Wdr62	ensembl_havana	protein_coding	2164.98	-0.501696	0.144926	-3.46173	0.000536714	0.0371506	Down	3315.38	2453.64	2307.2	2074.2	1960.6	1600.81	1784.46	1823.51
ENSMUSG00000038637	Lrrc56	ensembl_havana	protein_coding	386.072	-0.81109	0.230073	-3.52536	0.000422906	0.0321063	Down	774.124	450.894	394.329	347.798	290.243	274.049	280.504	276.632
ENSMUSG00000027751	Supt20	ensembl_havana	protein_coding	2304.89	-0.44996	0.134937	-3.33458	0.00085427	0.0475135	Down	3439.88	2642.66	2297.72	2265.26	2004.43	1865.76	1931.44	1991.94
ENSMUSG00000033276	Stk36	ensembl_havana	protein_coding	336.648	-0.762511	0.207047	-3.68279	0.000230691	0.0215219	Down	610.464	417.699	336.506	329.493	278.555	244.723	254.627	221.118
ENSMUSG00000028188	Spata1	ensembl_havana	protein_coding	377.084	-0.636865	0.182003	-3.49921	0.000466641	0.034276	Down	631.549	439.829	375.37	388.985	316.54	294.274	309.486	260.636
ENSMUSG00000028414	Fktn	ensembl_havana	protein_coding	592.613	-0.524662	0.153065	-3.4277	0.000608722	0.0392118	Down	896.619	723.828	592.441	583.477	510.36	504.615	485.447	444.117
ENSMUSG00000063488	Zkscan7	ensembl_havana	protein_coding	600.147	-0.637823	0.153018	-4.16829	3.06897766436232e-05	0.00607545	Down	940.797	751.49	629.409	600.638	495.75	472.255	476.132	434.708
ENSMUSG00000015095	Fbxw5	ensembl_havana	protein_coding	1361.64	-0.713558	0.201896	-3.53429	0.000408866	0.0316053	Down	2545.27	1576.75	1401.95	1242.46	1178.5	964.735	1054.74	928.694
ENSMUSG00000039254	Pomt1	ensembl_havana	protein_coding	1196.52	-0.653198	0.189931	-3.43914	0.000583574	0.038734	Down	2072.36	1466.1	1169.72	1142.93	1088.9	867.654	964.684	799.787
ENSMUSG00000040231	Syngr4	ensembl_havana	protein_coding	428.542	-1.08759	0.27721	-3.92335	8.73255200673609e-05	0.010821	Down	947.825	554.166	443.62	385.553	373.03	244.723	274.293	205.122
ENSMUSG00000071749	4933412E24Rik	ensembl_havana	protein_coding	51.7999	-2.36429	0.579465	-4.08012	4.50126420250631e-05	0.00745602	Down	197.798	75.6101	42.6557	30.89	27.2711	16.18	15.526	8.46833
ENSMUSG00000013155	Enkd1	ensembl_havana	protein_coding	330.552	-0.856597	0.206298	-4.15223	3.29254585860355e-05	0.00619132	Down	582.35	438.907	363.996	318.052	288.295	224.498	229.785	198.535
ENSMUSG00000020712	Tcam1	ensembl_havana	protein_coding	1164.7	-1.10182	0.249436	-4.41726	9.99620037139659e-06	0.00248542	Down	2436.83	1691.08	1208.58	1019.37	977.865	680.573	725.583	577.728
ENSMUSG00000038060	Dlec1	ensembl_havana	protein_coding	197.001	-1.53382	0.347051	-4.41957	9.8895592145661e-06	0.00248542	Down	526.123	289.531	182.946	172.755	140.252	96.069	92.1212	76.215
ENSMUSG00000006310	Zbtb32	ensembl_havana	protein_coding	514.091	-0.575599	0.143524	-4.01047	6.05981461778361e-05	0.00894263	Down	765.088	613.179	557.368	525.129	449	409.557	426.448	366.961
ENSMUSG00000020258	Glyctk	ensembl_havana	protein_coding	184.382	-0.752101	0.19559	-3.84529	0.000120411	0.0134803	Down	305.232	217.609	227.497	175.043	149.991	129.44	126.278	143.962
ENSMUSG00000090812	Samd15	ensembl_havana	protein_coding	91.2574	-1.08759	0.317244	-3.42825	0.000607486	0.0392118	Down	202.819	84.8308	124.176	84.6614	67.2039	51.5739	51.7535	63.042
ENSMUSG00000030231	Plekha5	ensembl_havana	protein_coding	1234.66	-0.505126	0.131314	-3.8467	0.000119721	0.0134803	Down	1793.24	1372.97	1421.86	1205.85	1076.24	1098.22	980.211	928.694
ENSMUSG00000033712	Ccar2	ensembl_havana	protein_coding	1777.82	-0.342152	0.10232	-3.34394	0.000825981	0.0469701	Down	2266.15	1860.75	2071.17	1751.58	1575.88	1632.16	1627.13	1437.73
ENSMUSG00000020289	Nprl3	ensembl_havana	protein_coding	631.915	-0.364704	0.105597	-3.45374	0.000552866	0.037551	Down	805.25	688.789	697.658	653.266	556.136	514.727	600.34	539.15
ENSMUSG00000035805	Mlc1	ensembl_havana	protein_coding	682.988	-0.675596	0.173621	-3.89122	9.97432809195145e-05	0.0117328	Down	1093.41	864.905	719.46	681.867	554.188	470.232	627.252	452.585
ENSMUSG00000032705	Exd2	ensembl_havana	protein_coding	1247.53	-0.361871	0.104926	-3.44883	0.000563011	0.0380807	Down	1525.16	1551.85	1286.31	1248.18	1071.37	1103.28	1177.91	1016.2
ENSMUSG00000021066	Atl1	ensembl_havana	protein_coding	555.967	-0.469245	0.140781	-3.33316	0.000858643	0.0475135	Down	734.966	734.893	565.899	545.723	442.182	466.187	527.885	430.003
ENSMUSG00000062132	Arhgap33os	ensembl_havana	protein_coding	55.4069	-2.12876	0.403639	-5.27393	1.33531467267135e-07	8.02820854869407e-05	Down	144.584	104.194	56.8743	54.9155	17.5314	18.2025	30.017	16.9367
ENSMUSG00000049387	Cox7b2	ensembl_havana	protein_coding	274.086	-1.05349	0.226763	-4.6458	3.387681504924e-06	0.00117005	Down	482.949	464.725	283.424	248.264	177.262	167.868	189.418	178.776
ENSMUSG00000038836	Agbl3	ensembl_havana	protein_coding	420.443	-0.52194	0.13262	-3.9356	8.299004147858e-05	0.0104794	Down	571.306	529.27	478.692	402.714	336.019	329.668	360.204	355.67
ENSMUSG00000027676	Ccdc39	ensembl_havana	protein_coding	834.978	-1.4776	0.23047	-6.41125	1.44332908368017e-10	2.60328455726447e-07	Down	1439.81	1680.94	1001.94	791.698	524.969	399.445	505.114	335.91
ENSMUSG00000041323	Ak7	ensembl_havana	protein_coding	175.173	-1.37863	0.229881	-5.99716	2.00792204655267e-09	2.03716241135559e-06	Down	323.305	291.375	226.549	170.467	110.058	93.0352	106.612	79.9787
ENSMUSG00000021940	Ptpn20	ensembl_havana	protein_coding	329.229	-1.33423	0.219186	-6.08721	1.14896362918996e-09	1.33222332804575e-06	Down	573.314	614.101	386.745	311.188	193.82	189.104	201.838	163.721
ENSMUSG00000058183	Mmel1	ensembl_havana	protein_coding	43.1938	-1.06303	0.299098	-3.55411	0.000379257	0.0302303	Down	62.2512	72.8438	55.9264	42.3307	26.2972	28.3151	33.1222	24.4641
ENSMUSG00000054003	Tdrd9	ensembl_havana	protein_coding	2498.85	-0.513131	0.0893168	-5.74507	9.18843461934368e-09	6.77981178071845e-06	Down	3186.86	3097.25	2907.23	2561.58	2024.88	2036.66	2188.14	1988.18
ENSMUSG00000033318	Gstt2	ensembl_havana	protein_coding	404.218	-1.43153	0.205128	-6.97869	2.97939227877365e-12	9.67289497226653e-09	Down	802.238	651.906	443.62	461.061	239.596	200.228	242.206	192.89
ENSMUSG00000020131	Pcsk4	ensembl_havana	protein_coding	202.288	-1.36737	0.186637	-7.32636	2.36479892310987e-13	1.91938904594213e-09	Down	351.418	329.18	236.028	249.408	128.564	107.193	114.893	101.62
ENSMUSG00000034342	Cbl	ensembl_havana	protein_coding	2426.98	-0.309893	0.0782664	-3.95946	7.5118375294581e-05	0.0101307	Down	2865.56	2782.82	2602	2495.22	2283.96	2049.81	2241.96	2094.5
ENSMUSG00000011349	Dmrtc2	ensembl_havana	protein_coding	581.478	-0.462385	0.102933	-4.4921	7.0525674021908e-06	0.00196911	Down	746.011	676.802	670.169	601.782	502.568	461.131	514.429	478.931
ENSMUSG00000068349	Gml	ensembl_havana	protein_coding	682.275	-0.462158	0.138133	-3.34576	0.000820585	0.0469033	Down	800.23	980.165	727.991	653.266	563.928	525.851	605.515	601.251
ENSMUSG00000035582	Gdpd4	ensembl_havana	protein_coding	79.503	-1.06661	0.312561	-3.41247	0.000643776	0.0406239	Down	141.571	136.467	71.0929	81.2292	53.5683	34.3826	63.1392	54.5737
ENSMUSG00000025050	Pcgf6	ensembl_havana	protein_coding	886.445	-0.493044	0.130372	-3.78182	0.000155684	0.0158866	Down	1276.15	1074.22	928.947	866.063	747.034	757.428	705.917	735.804
ENSMUSG00000047193	Dync2h1	ensembl_havana	protein_coding	2413.05	-0.623941	0.131684	-4.73817	2.15656833660735e-06	0.000853843	Down	3701.94	3030.86	2527.12	2447.17	1903.14	1914.3	1864.16	1915.72
ENSMUSG00000041144	Dnah7b	ensembl_havana	protein_coding	1620.37	-0.84102	0.179325	-4.68992	2.7331140005236e-06	0.000985925	Down	2845.48	2290.43	1619.97	1562.8	1169.74	1128.56	1109.59	1236.38
ENSMUSG00000028453	Fancg	ensembl_havana	protein_coding	635.014	-0.612996	0.168653	-3.63465	0.00027836	0.0242936	Down	1037.19	781.919	609.503	642.969	537.631	495.514	482.342	493.045
ENSMUSG00000038042	Ptpdc1	ensembl_havana	protein_coding	1055.4	-0.822409	0.185566	-4.4319	9.34055422912878e-06	0.00240675	Down	1928.78	1365.59	1075.87	1022.8	817.16	744.282	746.285	742.39
ENSMUSG00000029279	Brdt	ensembl_havana	protein_coding	1717.31	-0.54872	0.15954	-3.43938	0.000583047	0.038734	Down	2579.41	2318.09	1668.31	1593.69	1542.77	1334.85	1406.66	1294.71
ENSMUSG00000033904	Ccp110	ensembl_havana	protein_coding	3410.02	-0.608727	0.17759	-3.42772	0.000608681	0.0392118	Down	5678.92	4348.5	3361.27	3086.71	3093.33	2739.48	2525.57	2446.41
ENSMUSG00000033237	Arid2	ensembl_havana	protein_coding	4233.78	-0.514255	0.154382	-3.33106	0.000865163	0.0475135	Down	6628.75	5172.83	4227.66	3892.14	3777.05	3397.81	3478.87	3295.12
ENSMUSG00000022855	Senp2	ensembl_havana	protein_coding	2913.48	-0.43792	0.131039	-3.34191	0.000832037	0.0470608	Down	4198.95	3474.37	2984.95	2750.35	2649.2	2414.87	2469.68	2365.49
ENSMUSG00000064307	Lrrc51	ensembl_havana	protein_coding	191.836	-0.836617	0.246363	-3.39587	0.000684118	0.0419077	Down	353.426	271.09	160.196	199.069	137.33	150.677	117.998	144.903
ENSMUSG00000038756	Ttll6	ensembl_havana	protein_coding	106.28	-0.951872	0.267857	-3.55366	0.000379904	0.0302303	Down	187.758	165.051	102.374	105.255	85.7093	75.8439	54.8587	73.3922
ENSMUSG00000054400	Cklf	ensembl_havana	protein_coding	299.654	-1.17428	0.257212	-4.56543	4.98476312408747e-06	0.00155611	Down	615.484	483.167	295.746	266.569	205.507	197.194	160.436	173.13
ENSMUSG00000074771	Ankef1	ensembl_havana	protein_coding	101.39	-1.5025	0.349555	-4.29832	1.7209382353562e-05	0.00393465	Down	248.001	169.662	94.7905	86.9495	64.2819	56.6301	46.5781	44.2235
ENSMUSG00000075249	Fsip2	ensembl_havana	protein_coding	604.346	-1.28089	0.256154	-5.00046	5.71950770690713e-07	0.00029014	Down	1296.23	970.022	547.889	610.935	453.87	335.736	310.521	309.565
ENSMUSG00000021379	Id4	ensembl_havana	protein_coding	637.39	-0.492773	0.143148	-3.44239	0.000576601	0.0386776	Down	900.635	825.256	621.826	632.672	493.802	527.874	537.201	559.851
ENSMUSG00000039021	Ttc16	ensembl_havana	protein_coding	210.095	-0.841329	0.214416	-3.92381	8.71602619940589e-05	0.010821	Down	372.503	290.453	215.174	200.213	141.225	154.722	162.506	143.962
ENSMUSG00000001665	Gstt3	ensembl_havana	protein_coding	94.8975	-1.39187	0.368182	-3.78039	0.000156586	0.0158866	Down	248.001	138.311	78.6761	84.6614	42.8546	50.5626	55.8937	60.2192
ENSMUSG00000032393	Dpp8	ensembl_havana	protein_coding	1480.52	-0.432134	0.127292	-3.39483	0.000686715	0.0419077	Down	2125.58	1734.42	1461.67	1480.43	1239.86	1235.75	1288.66	1277.78
ENSMUSG00000025900	Rp1	ensembl_havana	protein_coding	47.6341	-2.54131	0.64894	-3.91609	8.99952085404402e-05	0.01091	Down	160.648	94.0515	29.3851	41.1866	27.2711	15.1688	2.07014	11.2911
ENSMUSG00000049751	Rpl36al	ensembl_havana	protein_coding	581.448	-1.25709	0.284738	-4.41491	1.01052181445907e-05	0.00248542	Down	1137.59	748.724	492.911	900.385	460.687	444.951	244.276	222.058
ENSMUSG00000093456	Gm20662	havana	protein_coding	22.2017	-2.43766	0.684651	-3.56044	0.000370237	0.0301891	Down	77.312	31.3505	16.1144	25.1696	12.6616	10.1125	2.07014	2.82278
ENSMUSG00000043998	Mgat2	ensembl_havana	protein_coding	612.325	-1.05993	0.292462	-3.62417	0.000289889	0.0251645	Down	1032.17	937.749	464.474	876.36	517.178	545.065	233.926	291.687
ENSMUSG00000037386	Rims2	ensembl_havana	protein_coding	449.682	-0.759609	0.165973	-4.57672	4.72327956185067e-06	0.00150339	Down	575.322	713.685	531.775	440.468	352.577	321.578	285.679	376.37
ENSMUSG00000037578	Pkd2l1	ensembl_havana	protein_coding	100.98	-0.879702	0.221027	-3.98007	6.88946166058535e-05	0.00955869	Down	146.592	148.454	124.176	104.111	68.1778	75.8439	54.8587	85.6242
ENSMUSG00000022753	Tmem30c	ensembl_havana	protein_coding	174.362	-2.40922	0.399971	-6.0235	1.70689953103851e-09	1.84720667248988e-06	Down	401.621	374.362	237.924	160.17	100.319	29.3263	30.017	61.1602
ENSMUSG00000109179	Gm35339	havana	protein_coding	114.97	-1.75873	0.279314	-6.29661	3.04215771664992e-10	4.42373636595771e-07	Down	231.936	205.622	131.759	140.721	74.0216	39.4388	44.508	51.7509
ENSMUSG00000078490	Cfap74	ensembl_havana	protein_coding	442.462	-1.44029	0.223643	-6.44013	1.19369457248925e-10	2.42215549940225e-07	Down	870.513	761.633	502.39	451.909	295.113	198.205	225.645	234.29
ENSMUSG00000049123	Catsperg2	ensembl_havana	protein_coding	436.544	-1.60584	0.212339	-7.56263	3.94994931419125e-14	6.41195272172665e-10	Down	827.339	794.828	531.775	474.79	262.972	182.025	185.277	233.35
ENSMUSG00000024266	Adad2	ensembl_havana	protein_coding	446.137	-0.997088	0.157744	-6.32092	2.60009070890117e-10	4.22072724775927e-07	Down	691.792	674.036	545.993	465.638	337.967	298.319	260.837	294.51
ENSMUSG00000023084	Lrrc71	ensembl_havana	protein_coding	198.334	-2.31468	0.329572	-7.02327	2.16727195915059e-12	8.79533142822287e-09	Down	458.852	408.479	255.934	197.925	102.267	65.7314	37.2625	60.2192
ENSMUSG00000015787	Abo	ensembl_havana	protein_coding	31.2473	-1.3566	0.342973	-3.95541	7.64023191867272e-05	0.0101307	Down	48.1945	47.0258	51.1869	33.1781	18.5054	22.2475	15.526	14.1139
ENSMUSG00000102018	Iqank1	havana	protein_coding	92.7236	-0.985528	0.272642	-3.61473	0.000300661	0.0259608	Down	144.584	125.402	128.915	93.814	79.8655	78.8777	41.4028	48.9281
ENSMUSG00000023908	Pkmyt1	ensembl_havana	protein_coding	525.788	-0.871541	0.160437	-5.43228	5.56389616127445e-08	3.763280266082e-05	Down	790.189	792.984	630.357	505.68	411.989	340.792	366.414	367.902
ENSMUSG00000030491	Tdrd12	ensembl_havana	protein_coding	641.877	-0.704734	0.152015	-4.63595	3.55299523068832e-06	0.00120158	Down	941.801	893.49	718.512	628.096	565.876	456.075	471.992	459.172
ENSMUSG00000043460	Elfn2	ensembl_havana	protein_coding	275.557	-1.24604	0.219798	-5.66904	1.4360103803069e-08	1.01351115232704e-05	Down	510.058	440.751	347.881	251.696	185.054	173.935	140.769	154.312
ENSMUSG00000002546	Golga2	ensembl_havana	protein_coding	1843.64	-0.257884	0.0775514	-3.32533	0.000883138	0.0479464	Down	2124.57	2080.2	2004.82	1821.36	1757.04	1652.39	1618.85	1689.9
ENSMUSG00000053161	Daw1	ensembl_havana	protein_coding	61.8552	-2.39299	0.504343	-4.74477	2.08742805461498e-06	0.00084713	Down	178.721	124.48	81.5199	30.89	32.141	18.2025	17.5962	11.2911
ENSMUSG00000059540	Tcea2	ensembl_havana	protein_coding	722.019	-0.95292	0.225053	-4.2342	2.29366822026629e-05	0.00483547	Down	1307.28	1112.94	761.168	626.952	630.158	443.94	463.711	430.003
ENSMUSG00000041141	Pnmal1	ensembl_havana	protein_coding	218.182	-1.62236	0.347735	-4.66551	3.07853355402123e-06	0.00108639	Down	513.071	375.284	248.351	180.764	178.236	78.8777	89.0159	81.8605
ENSMUSG00000034110	Kctd7	ensembl_havana	protein_coding	356.473	-0.905065	0.228663	-3.95808	7.55541569657189e-05	0.0101307	Down	634.561	490.543	418.026	315.764	332.123	222.475	204.944	233.35
ENSMUSG00000051860	Samd7	ensembl_havana	protein_coding	36.1984	-1.68222	0.475061	-3.54106	0.000398528	0.0311024	Down	91.3687	61.7789	43.6036	24.0255	27.2711	14.1575	11.3858	15.9957
ENSMUSG00000045587	Lypd10	ensembl_havana	protein_coding	312.84	-1.57782	0.351488	-4.48897	7.1568768099483e-06	0.00196911	Down	813.282	495.154	337.454	228.815	240.57	133.485	112.823	141.139
ENSMUSG00000020214	Glipr1l2	ensembl_havana	protein_coding	202.733	-1.00959	0.277756	-3.63482	0.000278175	0.0242936	Down	379.532	324.57	206.643	172.755	184.08	127.418	104.542	122.32
ENSMUSG00000078653	Cntd1	ensembl_havana	protein_coding	1003.38	-0.603458	0.15734	-3.83536	0.000125378	0.0135802	Down	1272.13	1509.43	1137.49	920.979	915.531	831.249	730.759	709.458
ENSMUSG00000040972	Igsf21	ensembl_havana	protein_coding	8.96685	-2.84772	0.816894	-3.48604	0.000490232	0.0353686	Down	8.03242	20.2856	19.906	14.8729	2.92191	1.01125	0	4.70463
ENSMUSG00000043747	1520401A03Rik	ensembl_havana	protein_coding	30.3067	-1.67037	0.392181	-4.25917	2.05189737794366e-05	0.00444113	Down	30.1216	58.0907	48.3432	48.0511	12.6616	11.1238	12.4208	21.6413
ENSMUSG00000069743	Zfp820	ensembl_havana	protein_coding	644.677	-1.00861	0.243878	-4.13571	3.5385692441117e-05	0.00638766	Down	477.929	1245.72	971.603	749.368	468.479	443.94	451.29	349.083
ENSMUSG00000044906	4930503L19Rik	ensembl_havana	protein_coding	439.544	-0.748334	0.146995	-5.09089	3.5639456098377e-07	0.000186624	Down	528.131	695.244	510.921	469.07	314.592	362.028	323.977	312.387
ENSMUSG00000091476	Catspere2	ensembl_havana	protein_coding	150.469	-1.43941	0.24561	-5.86057	4.61287546165857e-09	3.74404036845518e-06	Down	231.936	310.739	193.373	143.009	81.8134	86.9677	79.7003	76.215
ENSMUSG00000060600	Eno3	ensembl_havana	protein_coding	443.125	-0.667485	0.146916	-4.5433	5.53810258194759e-06	0.00163455	Down	483.953	649.14	580.118	461.061	314.592	379.22	366.414	310.505
ENSMUSG00000040455	Usp45	ensembl_havana	protein_coding	421.059	-0.397442	0.119393	-3.32886	0.000872028	0.047662	Down	483.953	519.128	486.275	424.451	314.592	379.22	389.186	371.666
ENSMUSG00000049676	Catsperg1	ensembl_havana	protein_coding	689.131	-1.01419	0.175867	-5.76682	8.0781755635177e-09	6.24442971059918e-06	Down	867.501	1224.51	891.031	703.605	369.134	471.244	495.798	490.222
ENSMUSG00000024883	Rin1	ensembl_havana	protein_coding	37.0218	-1.1968	0.353351	-3.387	0.000706604	0.0421702	Down	62.2512	65.4672	41.7078	36.6103	14.6095	25.2813	24.8417	25.405
ENSMUSG00000061607	Mdc1	ensembl_havana	protein_coding	5235.21	-0.401116	0.10142	-3.95499	7.65374826710355e-05	0.0101307	Down	6431.96	6401.96	5881.75	5116.29	3970.87	4793.34	4711.63	4573.84
ENSMUSG00000050994	Adgb	ensembl_havana	protein_coding	84.3046	-1.07773	0.269254	-4.00265	6.26371777482747e-05	0.00907848	Down	128.519	151.22	87.2073	90.3818	40.9067	53.5964	65.2094	57.3965
ENSMUSG00000055862	Izumo4	ensembl_havana	protein_coding	134.356	-0.827536	0.200104	-4.13552	3.54148560969918e-05	0.00638766	Down	196.794	157.675	165.883	167.035	74.9956	84.9452	122.138	105.384
ENSMUSG00000017740	Slc12a5	ensembl_havana	protein_coding	186.018	-0.873249	0.203826	-4.28429	1.83319698944763e-05	0.0041331	Down	259.045	259.103	207.591	236.823	91.5531	117.305	161.471	155.253
ENSMUSG00000061702	Tmem91	ensembl_havana	protein_coding	35.4063	-1.07579	0.318768	-3.37482	0.000738629	0.0434426	Down	43.1742	57.1686	43.6036	48.0511	15.5835	23.2588	27.9469	24.4641
ENSMUSG00000025090	Ccdc172	ensembl_havana	protein_coding	206.334	-0.468325	0.131356	-3.56533	0.000363405	0.0299449	Down	236.956	252.648	223.706	244.832	165.575	162.812	186.312	177.835
ENSMUSG00000040690	Col16a1	ensembl_havana	protein_coding	419.678	-0.62912	0.167262	-3.76128	0.000169046	0.0166311	Down	528.131	499.764	567.795	442.756	233.753	350.905	387.116	347.202
ENSMUSG00000038593	Tctn1	ensembl_havana	protein_coding	954.134	-0.375154	0.111271	-3.37155	0.000747464	0.0438036	Down	1047.23	1113.87	1157.39	990.767	699.31	815.069	900.51	908.934
ENSMUSG00000061046	Haghl	ensembl_havana	protein_coding	160.31	-0.687249	0.203614	-3.37526	0.000737471	0.0434426	Down	250.009	161.363	211.383	168.179	97.3969	136.519	132.489	125.143
ENSMUSG00000042423	Fbrs	ensembl_havana	protein_coding	2122.19	-0.257115	0.0775035	-3.31747	0.000908381	0.0491525	Down	2430.81	2293.2	2360.28	2157.72	1784.31	1951.72	2064.96	1934.54
ENSMUSG00000029071	Dvl1	ensembl_havana	protein_coding	1806.61	-0.393563	0.102246	-3.84916	0.000118523	0.0134544	Down	2300.28	2029.48	2032.31	1843.1	1360.63	1614.97	1680.95	1591.11
ENSMUSG00000014786	Slc9a5	ensembl_havana	protein_coding	294.255	-0.869302	0.184073	-4.72261	2.32842396424456e-06	0.000890744	Down	501.022	347.622	345.038	327.205	176.288	216.408	249.452	191.008
ENSMUSG00000053469	Tg	ensembl_havana	protein_coding	71.5907	-1.24655	0.30857	-4.03976	5.35049184965462e-05	0.00851515	Down	152.616	102.35	70.145	77.797	35.0629	47.5289	38.2976	48.9281
ENSMUSG00000098112	Bin2	havana	protein_coding	228.974	-0.474338	0.134941	-3.51516	0.000439488	0.0330122	Down	296.195	276.622	230.341	261.993	187.002	199.217	189.418	191.008
ENSMUSG00000032295	Man2c1	ensembl_havana	protein_coding	681.011	-0.443241	0.107031	-4.14122	3.45459984756266e-05	0.00637256	Down	834.367	829.866	735.574	739.071	509.386	633.044	558.937	607.838
ENSMUSG00000005483	Dnajb1	ensembl_havana	protein_coding	1496.47	-0.236338	0.0664125	-3.55865	0.000372772	0.0301891	Down	1664.72	1625.62	1617.13	1567.38	1330.44	1404.63	1337.31	1424.56
